# Supplementary material for: Proteomic and Metabolomic Profiles of T Cell-Derived Exosomes Isolated from Human Plasma
Source: Cells. 2022 Jun 18;11(12):1965. doi: 10.3390/cells11121965 (PMC9222142; doi:10.3390/cells11121965)
Supplement: Supplementary file 1 [file cells-11-01965-s001.zip]

Archive with 2 entries (2 files):
- Supplementary Files/cells-1763523-supplementary_R.xlsx
- Supplementary Files/Supplementary Figure S1.pdf
